# Supplementary material for: Antibiotic Resistance Profiles and Genetic Determinants of Listeria innocua Isolated from Food Sources in Poland
Source: Genes (Basel). 2025 Dec 5;16(12):1455. doi: 10.3390/genes16121455 (PMC12732994; doi:10.3390/genes16121455)
Supplement: Supplementary file 1 [file genes-16-01455-s001.zip]

Archive with 1 entries (1 files):
- genes-3986021-supplementary.pdf
